# Supplementary material for: Estimation of the percentages of undiagnosed patients of the novel coronavirus (SARS-CoV-2) infection in Hokkaido, Japan by using birth-death process with recursive full tracing
Source: PLoS One. 2020 Oct 28;15(10):e0241170. doi: 10.1371/journal.pone.0241170 (PMC7592772; doi:10.1371/journal.pone.0241170)
Supplement: S1 Table — (CSV) [file pone.0241170.s001.csv]

Case number	Announcement	Onset	Diagnosis	Death	Foreign travel	Asymptomatic	Links
1	2020-01-28	2020-01-26			1
2	2020-02-14	2020-01-31	2020-02-14
3	2020-02-18	2020-02-08	2020-02-18				5
4	2020-02-19	2020-02-03	2020-02-19				12
5	2020-02-20	2020-02-15	2020-02-19				3
6	2020-02-21	2020-02-15					7
7	2020-02-21	2020-02-18					6
8	2020-02-21	2020-02-16	2020-02-21
9	2020-02-22	2020-02-06	2020-02-22				24
10	2020-02-22	2020-02-03	2020-02-22	2020-02-27			54
11	2020-02-22	2020-02-16	2020-02-22				20
12	2020-02-22	2020-02-17	2020-02-22				4
13	2020-02-22	2020-02-10	2020-02-22
14	2020-02-22	2020-02-15	2020-02-22
15	2020-02-22	2020-02-06	2020-02-22				25
16	2020-02-22	2020-02-13	2020-02-22
17	2020-02-22	2020-02-17	2020-02-22				29;43
18	2020-02-23						27
19	2020-02-23	2020-02-18	2020-02-23
20	2020-02-23	2020-02-14	2020-02-23			1	11
21	2020-02-23	2020-02-18	2020-02-23				32
22	2020-02-23	2020-02-18	2020-02-23
23	2020-02-23	2020-02-18	2020-02-23
24	2020-02-23	2020-02-13	2020-02-23				9
25	2020-02-23		2020-02-23			1	15
26	2020-02-23	2020-02-22	2020-02-23
27	2020-02-24	2020-02-21	2020-02-23				18;31
28	2020-02-24	2020-02-14	2020-02-23				40;41;43;72
29	2020-02-24	2020-02-18	2020-02-24				17
30	2020-02-24	2020-02-17	2020-02-24
31	2020-02-25	2020-02-17	2020-02-24				27
32	2020-02-25		2020-02-25				21
33	2020-02-25	2020-02-10	2020-02-25				43
34	2020-02-25	2020-02-19	2020-02-25
35	2020-02-25	2020-02-23	2020-02-25
36	2020-02-26	2020-02-17	2020-02-26
37	2020-02-26	2020-02-16	2020-02-26
38	2020-02-26	2020-02-16	2020-02-26	2020-02-25
39	2020-02-26	2020-02-24	2020-02-25
40	2020-02-27	2020-02-25	2020-02-27				28;43
41	2020-02-27	2020-02-25	2020-02-27				28;43
42	2020-02-27	2020-02-16	2020-02-27				75
43	2020-02-27	2020-02-16	2020-02-27				17;28;33;40;41
44	2020-02-27	2020-02-18	2020-02-27
45	2020-02-27	2020-02-15	2020-02-27
46	2020-02-27	2020-02-21	2020-02-27				91
47	2020-02-27	2020-02-21	2020-02-27
48	2020-02-27	2020-02-24	2020-02-27
49	2020-02-27	2020-02-21	2020-02-27
50	2020-02-27	2020-02-24	2020-02-27
51	2020-02-27	2020-02-20	2020-02-27
52	2020-02-27	2020-02-22	2020-02-27
53	2020-02-27	2020-02-22	2020-02-27
54	2020-02-27	2020-02-24	2020-02-27				10
55	2020-02-28	2020-02-21	2020-02-28
56	2020-02-28	2020-02-18	2020-02-28
57	2020-02-28	2020-02-25	2020-02-28
58	2020-02-28	2020-02-19	2020-02-28
59	2020-02-28	2020-02-21	2020-02-28
60	2020-02-28	2020-02-18	2020-02-28				92
61	2020-02-28	2020-02-19	2020-02-28
62	2020-02-28	2020-02-12	2020-02-28
63	2020-02-28	2020-02-20	2020-02-28
64	2020-02-28	2020-02-26	2020-02-28
65	2020-02-28	2020-02-20	2020-02-28
66	2020-02-28	2020-02-18	2020-02-28
67	2020-02-29	2020-02-20	2020-02-29
68	2020-02-29	2020-02-21	2020-02-28
69	2020-02-29	2020-02-19	2020-02-28				77;106
70	2020-02-29	2020-02-20	2020-02-29				78;79
71	2020-03-01	2020-02-24	2020-03-01
72	2020-03-01	2020-02-20	2020-03-01				28
73	2020-03-02	2020-02-19	2020-03-02
74	2020-03-02	2020-02-22	2020-03-02
75	2020-03-02	2020-02-21	2020-03-02				42
76	2020-03-02	2020-02-24	2020-03-02
77	2020-03-02	2020-02-15	2020-03-02				69
78	2020-03-03	2020-02-29	2020-03-03				70;111;124
79	2020-03-03	2020-02-27	2020-03-03				70;84;85;97;98;110;111;124
80	2020-03-04	2020-02-25	2020-03-04
81	2020-03-04	2020-02-22	2020-03-04				118
82	2020-03-04	2020-02-28	2020-03-04
83	2020-03-05	2020-02-22	2020-03-05				96;115;144
84	2020-03-06	2020-02-28	2020-03-05				79
85	2020-03-06	2020-03-01	2020-03-05				79
86	2020-03-06	2020-02-26	2020-03-05
87	2020-03-06	2020-02-27	2020-03-05				116;134
88	2020-03-06	2020-02-28	2020-03-06				107;108
89	2020-03-06	2020-02-28	2020-03-06
90	2020-03-06	2020-03-04	2020-03-06
91	2020-03-07	2020-03-04	2020-03-07				46
92	2020-03-07	2020-03-01	2020-03-07				60
93	2020-03-07	2020-02-26	2020-03-06
94	2020-03-07	2020-02-21	2020-03-06
95	2020-03-07	2020-02-26	2020-03-07				103;104;105
96	2020-03-07	2020-03-03	2020-03-07				83;144
97	2020-03-07	2020-03-01	2020-03-07				79
98	2020-03-07	2020-02-29	2020-03-07				79;109;125
99	2020-03-08	2020-03-02	2020-03-08				100
100	2020-03-08	2020-02-29	2020-03-08				99
101	2020-03-08	2020-03-02	2020-03-08
102	2020-03-09	2020-02-26	2020-03-07
103	2020-03-09	2020-02-27	2020-03-08				95
104	2020-03-09	2020-02-25	2020-03-08				95
105	2020-03-09	2020-02-23	2020-03-08				95
106	2020-03-09	2020-03-06	2020-03-08				69
107	2020-03-09	2020-03-03	2020-03-09				88;108
108	2020-03-09	2020-03-03	2020-03-09				88;107
109	2020-03-10	2020-03-02	2020-03-09				98;125;130
110	2020-03-10	2020-03-04	2020-03-09				79;112;122
111	2020-03-10	2020-02-29	2020-03-09				78;79;132
112	2020-03-11	2020-03-07	2020-03-10				110
113	2020-03-11	2020-02-24	2020-03-10
114	2020-03-11	2020-03-02	2020-03-10
115	2020-03-11	2020-03-07	2020-03-10				83
116	2020-03-11	2020-02-27	2020-03-11				87
117	2020-03-11	2020-02-25	2020-03-11
118	2020-03-11	2020-03-05	2020-03-11				81
119	2020-03-12	2020-02-29	2020-03-12				136
120	2020-03-12	2020-03-02	2020-03-10				121;141
121	2020-03-12	2020-03-08	2020-03-10				120
122	2020-03-12	2020-02-28	2020-03-09				110;123
123	2020-03-12	2020-02-29	2020-03-10				122
124	2020-03-12	2020-03-09	2020-03-10				78;79
125	2020-03-12	2020-03-01	2020-03-11				98;109;133
126	2020-03-12	2020-03-02	2020-03-11				138;140;151
127	2020-03-12	2020-02-24	2020-03-10
128	2020-03-12	2020-02-28	2020-03-11				142
129	2020-03-13	2020-03-07	2020-03-11
130	2020-03-13	2020-03-07	2020-03-11				109
131	2020-03-13
132	2020-03-13	2020-03-07	2020-03-11				111
133	2020-03-13	2020-03-09	2020-03-12				125
134	2020-03-13	2020-03-02	2020-03-13				87
135	2020-03-13	2020-03-09	2020-03-13				149
136	2020-03-13	2020-03-06	2020-03-13				119
137	2020-03-13	2020-03-11	2020-03-13
138	2020-03-14	2020-03-06	2020-03-13				126;140;151
139	2020-03-14	2020-03-09	2020-03-13
140	2020-03-14	2020-03-11	2020-03-13				126;138;151
141	2020-03-14	2020-03-08	2020-03-13				120
142	2020-03-14	2020-03-11	2020-03-13				128
143	2020-03-14	2020-03-01	2020-03-14				152
144	2020-03-14	2020-03-14	2020-03-14				83;96
145	2020-03-15	2020-03-12	2020-03-15
146	2020-03-15	2020-03-10	2020-03-15
147	2020-03-15	2020-03-11	2020-03-15				148
148	2020-03-15	2020-03-10	2020-03-15				147
149	2020-03-16	2020-03-12	2020-03-16				135
150	2020-03-16	2020-03-06	2020-03-14
151	2020-03-16	2020-03-14	2020-03-14				126;138;140
152	2020-03-16	2020-03-09	2020-03-16				143
153	2020-03-18	2020-03-11	2020-03-18
154	2020-03-18	2020-03-11	2020-03-18
155	2020-03-19	2020-03-14	2020-03-19				158
156	2020-03-19	2020-03-17	2020-03-19
157	2020-03-19	2020-02-26	2020-03-18
158	2020-03-20	2020-03-15	2020-03-19				155
159	2020-03-21	2020-03-15	2020-03-21		1
160	2020-03-22	2020-03-19	2020-03-21
161	2020-03-22	2020-03-12	2020-03-21				162
162	2020-03-22	2020-02-27	2020-03-22				161
163	2020-03-24	2020-03-16	2020-03-23
164	2020-03-25	2020-03-21	2020-03-24				171
165	2020-03-25	2020-02-26	2020-03-24
166	2020-03-25	2020-03-15	2020-03-24
167	2020-03-25	2020-03-21	2020-03-25		1
168	2020-03-26	2020-03-18	2020-03-26
169	2020-03-27	2020-03-19	2020-03-27
170	2020-03-28	2020-03-21	2020-03-27
171	2020-03-28	2020-03-19	2020-03-27				164
173	2020-03-29	2020-03-16	2020-03-29		1
174	2020-03-29	2020-03-17	2020-03-29		1		175
175	2020-03-29	2020-03-21	2020-03-29				174
176	2020-03-29	2020-03-20	2020-03-29		1		182
177	2020-03-30	2020-03-18	2020-03-30		1
178	2020-04-01	2020-03-24	2020-03-31
180	2020-04-01	2020-03-28	2020-04-01
181	2020-04-01	2020-02-10	2020-04-01
182	2020-04-01	2020-03-20	2020-04-01		1		176
183	2020-04-02	2020-03-22	2020-04-01
184	2020-04-02	2020-03-22	2020-04-02
185	2020-04-02	2020-03-31	2020-04-02
