# Supplementary material for: Estimation of the percentages of undiagnosed patients of the novel coronavirus (SARS-CoV-2) infection in Hokkaido, Japan by using birth-death process with recursive full tracing
Source: PLoS One. 2020 Oct 28;15(10):e0241170. doi: 10.1371/journal.pone.0241170 (PMC7592772; doi:10.1371/journal.pone.0241170)
Supplement: S1 Code — (IPYNB) [file pone.0241170.s002.ipynb]

# %% [markdown]
# Tanaka, Yamaguchi & Sakamoto “Estimation of the fractions of undiagnosed patients of the novel coronavirus (SARS-CoV-2) infection in Hokkaido, Japan by using birth-death process with recursive full tracing”
- Stochastic SIR model is implemented as a birth-death process.
- Nodes without edges are generated in the network with the rate $\lambda$.
- Nodes are removed at the rate $\gamma$.
- Nodes give birth to a node at the rate $\beta'$ and connect to it.
- Nodes are diagnosed at the rate $\kappa$ removing the nodes in the same connected component.
- Numbers are rounded to 2 significant digits.

# %% [code]
%matplotlib inline
import os
import numpy as np
import csv
import datetime
import heapq
import networkx as nx
import concurrent.futures
from IPython.display import clear_output
import matplotlib.pyplot as plt
plt.rcParams['font.family'] = 'Arial'

# %% [code]
n_parallel = 1 # single process
# To accelerate the calculation uncomment the next line.
#n_parallel = os.cpu_count() # number of parallel processes

lam = 0.00001 # rate of influx
gamma = 1/14 # rate of recovery
tol_size = 0.001 # range within which the model is regarded to be replicating the data
tol_sick_period = 1
C0 = 100 # clusters discarded at the initial phase of simulation
M1 = 500
M2 = 200 # M1*M2 parameter sets are sampled
beta_range = (0.0001, 0.2) # range of beta
kappa_range = (0.0001, 0.12) # range of kappa

# %% [code]
date_label = ['Jan 26', 'Feb 28', 'Mar 19', 'Mar 31']
zero_day = datetime.datetime.strptime('2020 '+date_label[0], '%Y %b %d')
declaration_day, lifting_day, last_day = [(datetime.datetime.strptime('2020 '+x, '%Y %b %d')-zero_day).days for x in date_label[1:]]
onset_epicurve = np.zeros(last_day+1)
diagnosis_epicurve = np.zeros(last_day+1)
announcement, onset, diagnosis, death = range(4)
hokkaido_network = nx.Graph()
announcements_before_lifting = 0
deaths = 0
foreign_travels = 0
onset_to_diagnosis = []
with open('cases_20200402_Hokkaido.csv', 'r') as f:
    for i, l in enumerate(csv.reader(f)):
        if i==0:
            continue
        case_id = int(l[0])
        dates = [((datetime.datetime.strptime(x, '%Y-%m-%d')-zero_day).days if x!='' else None) for x in l[1:5]]
        if dates[diagnosis] is None:
            dates[diagnosis] = dates[announcement]
        if l[7]=='':
            links = []
        else:
            links = [int(x) for x in l[7].split(';')]
        asymptomatic = l[6]!=''
        if asymptomatic:
            print('Case', case_id, 'is asymptomatic.')
        if l[5]!='':
            foreign_travels += 1
        t_onset = dates[onset]
        if t_onset is not None and 0<=t_onset<=last_day:
            onset_epicurve[t_onset] += 1
        t_diagnosis = dates[diagnosis]
        if t_diagnosis is not None and 0<=t_diagnosis<=last_day:
            diagnosis_epicurve[t_diagnosis] += 1
        hokkaido_network.add_node(case_id, dates=dates, link=links, asymptomatic=asymptomatic)
        for nn in links:
            hokkaido_network.add_edge(case_id, nn)
        if dates[announcement]<=lifting_day:
            announcements_before_lifting += 1
        if dates[death] is not None:
            deaths += 1
        if t_onset is not None:
            onset_to_diagnosis.append(t_diagnosis-t_onset)

print('A total of', announcements_before_lifting, 'cases were announced before lifting.')
print(f'{deaths} out of {announcements_before_lifting} died ({100*deaths/announcements_before_lifting:.2g}%)')
print(f'{foreign_travels} out of {announcements_before_lifting} have traveled abroad',
      f'({100*foreign_travels/announcements_before_lifting:.2g}%)')

plt.figure(figsize=(5, 3))
plt.axes((0.1, 0.1, 0.8, 0.4))
plt.bar(np.arange(last_day+1), diagnosis_epicurve, align='center', label='Diagnosis', color='black')
plt.xticks([0, declaration_day, lifting_day, last_day], date_label)
plt.xlim(-0.5, last_day+0.5)
plt.ylim(0, 18)
plt.ylabel('Number of cases')
plt.legend(loc='upper left', frameon=False)
plt.axes((0.1, 0.5, 0.8, 0.4))
plt.bar(np.arange(last_day+1), onset_epicurve, align='center', label='Onset', color='white', edgecolor='black')
plt.xticks([], [])
plt.xlim(-0.5, last_day+0.5)
plt.ylim(0, 12)
plt.ylabel('Number of cases')
plt.legend(loc='upper left', frameon=False)
plt.savefig('fig_epicurve.pdf')

# %% [code]
color = 'color'
color1 = 'white'
color2 = 'lightgray'
network_12 = hokkaido_network.copy()
for cluster in nx.connected_components(hokkaido_network):
    earliest_onset = np.inf
    for n in cluster:
        t_onset = hokkaido_network.nodes()[n]['dates'][onset]
        if t_onset is None or hokkaido_network.nodes()[n]['asymptomatic']:
            network_12.remove_node(n)
        else:
            earliest_onset = min(earliest_onset, t_onset)
    if not (earliest_onset<=lifting_day):
        network_12.remove_nodes_from(cluster)
    else:
        for n in cluster:
            if network_12.has_node(n):
                if earliest_onset<=declaration_day:
                    network_12.nodes()[n][color] = color1
                else:
                    network_12.nodes()[n][color] = color2
network_1 = network_12.copy()
network_2 = network_12.copy()
for n in network_12.nodes():
    if network_12.nodes()[n][color]==color1:
        network_2.remove_node(n)
    else:
        network_1.remove_node(n)

def plot_clusters(network, color, title):
    larger_cluster_network = network.copy()
    size_1_clusters = 0
    size_2_clusters = 0
    larger_clusters = 0
    small_cluster_nodes = []
    sick_period = []
    sick_period_all = []
    for cluster in nx.connected_components(network):
        if len(cluster)==1:
            size_1_clusters += 1
            small_cluster_nodes += list(cluster)
        elif len(cluster)==2:
            size_2_clusters += 1
            small_cluster_nodes += list(cluster)
        else:
            larger_clusters += 1
        t_first_diagnosis = np.inf
        id_first_diagnosis = np.inf
        for n in cluster:
            dates = network.nodes()[n]['dates']
            t_diagnosis = dates[diagnosis]
            if t_diagnosis<t_first_diagnosis or (t_diagnosis==t_first_diagnosis and n<id_first_diagnosis):
                t_first_diagnosis = t_diagnosis
                id_first_diagnosis = n
                t_first_onset = dates[onset]
            sick_period_all.append(t_diagnosis-dates[onset])
        sick_period.append(t_first_diagnosis-t_first_onset)
    larger_cluster_network.remove_nodes_from(small_cluster_nodes)
    maxdegree = np.max([y for x,y in network.degree()])

    n_nodes = len(network.nodes())
    n_cc = nx.number_connected_components(network)
    size_target = n_nodes/n_cc
    sick_period_target = np.average(sick_period)
    print(f'{title}: {len(network.nodes())} patients and {nx.number_connected_components(network)} clusters',
            f'({size_1_clusters} size-1 clusters, {size_2_clusters} size-2 clusters, and {larger_clusters} larger clusters).',
            f'The average cluster size is {size_target:.2g}.',
            f' The average time from onset to diagnosis for the first node in a cluster is {sick_period_target:.2g}',
            f'(max {np.max(sick_period):.2g}, min {np.min(sick_period):.2g}).',
            f' The average time from onset to diagnosis is {np.average(sick_period_all):.2g}',
            f'(max {np.max(sick_period_all):.2g}, min {np.min(sick_period_all):.2g}).',
            f'The largest degree is {maxdegree}.'
            f'The average degree is {np.average([x[1] for x in network.degree]):.2g}.'
            f'The average clustering coefficient is {nx.average_clustering(network):.2g}.')

    if color is not None:
        pos = nx.drawing.nx_agraph.graphviz_layout(larger_cluster_network, prog='neato')
        node_color = []
        for n in larger_cluster_network.nodes():
            node_color.append(larger_cluster_network.nodes()[n][color])
        nx.draw_networkx_nodes(larger_cluster_network, pos, node_size=300, node_color=node_color, edgecolors='black')
        nx.draw_networkx_edges(larger_cluster_network, pos, width=1)
        nx.draw_networkx_labels(larger_cluster_network, pos, font_size=9, font_family='Arial')
        plt.subplots_adjust(left=0, right=1, bottom=0, top=1)
        plt.xticks([], [])
        plt.yticks([], [])
        plt.gca().spines['top'].set_visible(False)
        plt.gca().spines['left'].set_visible(False)
        plt.gca().spines['bottom'].set_visible(False)
        plt.gca().spines['right'].set_visible(False)
    
    return n_cc, size_target, sick_period_target, sick_period

n_cc_1, size_target_1, sick_period_target_1, sick_period_1 = plot_clusters(network_1, None, 'Dataset 1')
n_cc_2, size_target_2, sick_period_target_2, sick_period_2 = plot_clusters(network_2, None, 'Dataset 2')
plt.figure(figsize=(5, 3))
plt.axes((0, 0, 1, 1))
_ = plot_clusters(network_12, color, 'Dataset 1 and 2')
plt.savefig('fig_clusters.pdf')

# %% [code]
sick_period_12 = np.concatenate((sick_period_1, sick_period_2))
max_sick_period = np.max(sick_period_12)
plt.figure(figsize=(3, 2))
plt.axes((0.2, 0.25, 0.75, 0.7))
plt.hist(sick_period_12, bins=max_sick_period+1, range=(0, max_sick_period+1), color='white', edgecolor='black', align='left')
plt.xlim(0.5, max_sick_period+0.5)
plt.xlabel('Time from onset to diagnosis / days')
plt.ylabel('Number of cases')
plt.savefig('fig_onset_diagnosis_histogram.pdf')

# %% [code]
def simulate_SIR_influx(beta, kappa, lam, gamma, C0, C1, C2):
    I = 'I' # new infection
    R = 'R' # recovery
    T = 'T' # test and diagnosis
    influx = -1
    infection = 'infection'

    network = nx.Graph() # the graph of infected and not yet diagnosed vertices
    eventqueue = [(np.random.exponential(1/lam), influx, I)]
    #initialt = eventqueue[0][0]
    heapq.heapify(eventqueue)
    size1 = []
    size2 = []
    first_in_cluster_sick_period1 = []
    first_in_cluster_sick_period2 = []
    undiagnosed_recovery1 = 0
    undiagnosed_recovery2 = 0
    total_recovery1 = 0
    total_recovery2 = 0
    nextid = 0 # the ID of the next vertex
    clusters_found = 0
    while True:
        t, node, event = heapq.heappop(eventqueue)
        if node!=influx and not network.has_node(node) and event in [I, T]: # abolish the infection from already removed vertices
            continue
        if event==I:
            # generate a new infected vertex
            network.add_node(nextid, infection=t)
            if node==influx:
                t_nextinfect = t+np.random.exponential(1/lam)
            else:
                network.add_edge(node, nextid)
                t_nextinfect = t+np.random.exponential(1/beta)
            heapq.heappush(eventqueue, (t_nextinfect, node, I))
            # queueing the recovery time of the new vertex
            t_recover = t+np.random.exponential(1/gamma)
            t_infection = t+np.random.exponential(1/beta)
            t_test = np.inf if kappa==0 else t+np.random.exponential(1/kappa)
            if t_infection< t_test and t_infection<t_recover:
                heapq.heappush(eventqueue, (t_infection, nextid, I))
            if t_test<t_recover:
                heapq.heappush(eventqueue, (t_test, nextid, T))
            heapq.heappush(eventqueue, (t_recover, nextid, R))
            nextid += 1
        elif event==T:
            cluster = nx.node_connected_component(network, node)
            if C0<=clusters_found<C2:
                if clusters_found<C1:
                    size1.append(len(cluster))
                    first_in_cluster_sick_period1.append(t-network.nodes[node][infection])
                size2.append(len(cluster))
                first_in_cluster_sick_period2.append(t-network.nodes[node][infection])
            clusters_found += 1
            if clusters_found==C2:
                break
            network.remove_nodes_from(cluster)
        elif event==R:
            if network.has_node(node):
                network.remove_node(node)
                if C0<=clusters_found<C2:
                    if clusters_found<C1:
                        undiagnosed_recovery1 += 1
                    undiagnosed_recovery2 += 1
            if C0<=clusters_found<C2:
                if clusters_found<C1:
                    total_recovery1 += 1
                total_recovery2 += 1
    #if (t-initialt)*beta<10 or (t-initialt)*gamma<10:
    #    print((t-initialt)*beta, (t-initialt)*gamma)
    return (np.average(size1), np.average(first_in_cluster_sick_period1), undiagnosed_recovery1, total_recovery1,
           np.average(size2), np.average(first_in_cluster_sick_period2), undiagnosed_recovery2, total_recovery2)

# %% [code]
def run(x):
    beta, kappa, gamma = x
    y = simulate_SIR_influx(beta=beta, kappa=kappa, lam=lam, gamma=gamma,
        C0=C0, C1=C0+min(n_cc_1, n_cc_2), C2=C0+max(n_cc_1, n_cc_2))
    return [beta, kappa]+list(y)

np.random.seed(12345)
(size_sim_1, sick_period_sim_1, _, _, size_sim_2, sick_period_sim_2, _, _) = run([0.1, 0.05, gamma])[2:]

def approximate_bayesian_computation(gamma):
    results = np.zeros((0, 10))
    print(0, '/', M1)
    for m1 in range(M1):
        params = zip(np.random.uniform(beta_range[0], beta_range[1], size=M2),
                     np.random.uniform(kappa_range[0], kappa_range[1], size=M2), gamma*np.ones(M2))
        with concurrent.futures.ProcessPoolExecutor(max_workers=n_parallel) as executor:
            results = np.concatenate((results, np.array(list(executor.map(run, params)))), axis=0)
        clear_output(wait=True)
        print(m1+1, '/', M1)
    return results

results = approximate_bayesian_computation(gamma)

# %% [code]
def print_credible_interval(name, val):
    print(f'The 95% credible interval of {name} is [{np.percentile(val, 2.5):.2g}, '+
          f'{np.percentile(val, 97.5):.2g}], and the median is {np.median(val):.2g}.')

def plot_match(size_target, sick_period_target, tol_size, tol_sick_period, n_cc, results, both_only):
    both_match = []
    size_match = []
    sick_period_match = []
    undiagnosed_ratio = []
    total_ratio = []
    total_number = []
    for beta, kappa, av_size, av_sick_period, undiagnosed_recovery, total_recovery in results:
        sm = abs(size_target-av_size)<tol_size
        dm =abs(sick_period_target-av_sick_period)<tol_sick_period
        if sm and dm:
            both_match.append((beta, kappa))
            diagnosed_recovery = total_recovery-undiagnosed_recovery
            undiagnosed_ratio.append(undiagnosed_recovery/diagnosed_recovery)
            grand_total = total_recovery*max(beta, gamma)/beta
            total_ratio.append(grand_total/diagnosed_recovery)
            total_number.append(grand_total)
        elif sm:
            size_match.append((beta, kappa))
        elif dm:
            sick_period_match.append((beta, kappa))
    both_match = np.array(both_match)
    size_match = np.array(size_match)
    sick_period_match = np.array(sick_period_match)
    undiagnosed_ratio = np.array(undiagnosed_ratio)
    total_ratio = np.array(total_ratio)
    if len(both_match)>0:
        print(f'{len(total_ratio)} points were accepted.')
        print_credible_interval("beta'", both_match[:, 0])
        print_credible_interval("kappa", both_match[:, 1])
    if not both_only:
        if sick_period_match.shape[0]>0:
            plt.scatter(sick_period_match[:, 0], sick_period_match[:, 1], marker='^', s=5, color=(0, 0, 0, 0), edgecolor='skyblue', linewidth=0.5)
        if size_match.shape[0]>0:
            plt.scatter(size_match[:, 0], size_match[:, 1], marker='+', s=5,  color='orange', linewidth=0.5)
    if both_match.shape[0]>0:
        plt.scatter(both_match[:, 0], both_match[:, 1], marker='o', s=10, color='black')
    plt.xlabel(r"$\beta'$")
    plt.ylabel(r"$\kappa$")
    plt.xlim(0, beta_range[1])
    plt.ylim(0, kappa_range[1])
    return undiagnosed_ratio, total_ratio, total_number, both_match

def plot_abc(results, fig_name):
    plt.figure(figsize=(7, 2))
    print(f'Simulation data:　average cluster size={size_sim_2:.2g}, average time from onset to diagnosis={sick_period_sim_2:.2g}')
    plt.axes((0.10, 0.22, 0.22, 0.7))
    if n_cc_1>n_cc_2:
        results_1 = np.concatenate((results[:, :2], results[:, 6:]), axis=1)
        results_2 = results[:, :6]
        _ = plot_match(size_sim_2, sick_period_sim_2, tol_size, tol_sick_period, n_cc_1, results_1, False)
    else:
        results_1 = results[:, :6]
        results_2 = np.concatenate((results[:, :2], results[:, 6:]), axis=1)
        _ = plot_match(size_sim_2, sick_period_sim_2, tol_size, tol_sick_period, n_cc_2, results_2, False)
    print('Dataset 1:')
    plt.axes((0.43, 0.22, 0.22, 0.7))
    undiagnosed_ratio_1, total_ratio_1, total_number_1, accepted_params = plot_match(
        size_target_1, sick_period_target_1, tol_size, tol_sick_period, n_cc_1, results_1, True)
    print('Dataset 2:')
    plt.axes((0.76, 0.22, 0.22, 0.7))
    undiagnosed_ratio_2, total_ratio_2, total_number_2, accepted_params = plot_match(
        size_target_2, sick_period_target_2, tol_size, tol_sick_period, n_cc_2, results_2, True)

    plt.gcf().text(0.01, 0.91, 'A', fontsize=14, fontweight='bold')
    plt.gcf().text(0.34, 0.91, 'B', fontsize=14, fontweight='bold')
    plt.gcf().text(0.67, 0.91, 'C', fontsize=14, fontweight='bold')
    plt.savefig(fig_name)
    return undiagnosed_ratio_1, total_ratio_1, total_number_1, undiagnosed_ratio_2, total_ratio_2, total_number_2

(undiagnosed_ratio_1, total_ratio_1, total_number_1,
 undiagnosed_ratio_2, total_ratio_2, total_number_2) = plot_abc(results, 'fig_montecarlo.pdf')

# %% [code]
def bins_range(values):
    base = 1.5
    vmin = int(np.floor(np.log(np.min(values))/np.log(base)))
    vmax = int(np.ceil(np.log(np.max(values))/np.log(base)))
    return (base**vmin, base**vmax), np.logspace(vmin, vmax, vmax-vmin+1, base=base)

def plot_ratio(undiagnosed_ratio, total_ratio, total_number, urange, ubins, trange, tbins, yshift, name):
    print(name)
    print_credible_interval('undiagnosed symptomatic/diagnosed symptomatic', undiagnosed_ratio)
    plt.axes((0.12, 0.12+yshift, 0.35, 0.35))
    plt.hist(undiagnosed_ratio, bins=ubins, range=urange, edgecolor='black', color='white')
    plt.xlim(urange[0], urange[1])
    plt.xscale('log')
    plt.xlabel('Undiagnosed symptomatic / diagnosed')
    plt.ylabel('Count')

    print_credible_interval('the lower bound of total infected/diagnosed symptomatic', total_ratio)
    print_credible_interval("the number of total infected individuals", total_number)
    plt.axes((0.63, 0.12+yshift, 0.35, 0.35))
    plt.hist(total_ratio, bins=tbins, range=trange, edgecolor='black', color='white')
    plt.xlim(trange[0], trange[1])
    plt.xscale('log')
    plt.xlabel('Lower bound ouf total / diagnosed')
    plt.ylabel('Count')

def plot_estimate(undiagnosed_ratio_1, total_ratio_1, total_number_1, undiagnosed_ratio_2, total_ratio_2, total_number_2, fig_name):
    urange, ubins = bins_range(np.concatenate((undiagnosed_ratio_1, undiagnosed_ratio_2)))
    trange, tbins = bins_range(np.concatenate((total_ratio_1, total_ratio_2)))

    plt.figure(figsize=(5.5, 4))

    plot_ratio(undiagnosed_ratio_1, total_ratio_1, total_number_1, urange, ubins, trange, tbins, 0.5, 'Ｄataset 1')
    plot_ratio(undiagnosed_ratio_2, total_ratio_2, total_number_2, urange, ubins, trange, tbins, 0, 'Ｄataset 2')

    plt.gcf().text(0.01, 0.95, 'A', fontsize=14, fontweight='bold')
    plt.gcf().text(0.52, 0.95, 'B', fontsize=14, fontweight='bold')
    plt.gcf().text(0.01, 0.45, 'C', fontsize=14, fontweight='bold')
    plt.gcf().text(0.52, 0.45, 'D', fontsize=14, fontweight='bold')
    plt.savefig(fig_name)

plot_estimate(undiagnosed_ratio_1, total_ratio_1, total_number_1, undiagnosed_ratio_2, total_ratio_2, total_number_2,
              'fig_ratio_estimate.pdf')

# %% [code]
np.random.seed(23456)
results10 = approximate_bayesian_computation(1/10)

# %% [code]
print('gamma = 1/10')
(undiagnosed_ratio_1_10, total_ratio_1_10, total_number_1_10,
 undiagnosed_ratio_2_10, total_ratio_2_10, total_number_2_10) = plot_abc(results10, 'fig_montecarlo10.pdf')

# %% [code]
plot_estimate(undiagnosed_ratio_1_10, total_ratio_1_10, total_number_1_10,
              undiagnosed_ratio_2_10, total_ratio_2_10, total_number_2_10, 'fig_ratio_estimate10.pdf')

# %% [code]
np.random.seed(34567)
results20 = approximate_bayesian_computation(1/20)

# %% [code]
print('gamma = 1/20')
(undiagnosed_ratio_1_20, total_ratio_1_20, total_number_1_20,
 undiagnosed_ratio_2_20, total_ratio_2_20, total_number_2_20) = plot_abc(results20, 'fig_montecarlo20.pdf')

# %% [code]
plot_estimate(undiagnosed_ratio_1_20, total_ratio_1_20, total_number_1_20,
              undiagnosed_ratio_2_20, total_ratio_2_20, total_number_2_20, 'fig_ratio_estimate20.pdf')

# %% [code]
